# Supplementary material for: Akkermansia muciniphila Metabolite Inosine Inhibits Castration Resistance in Prostate Cancer
Source: Microorganisms. 2024 Aug 12;12(8):1653. doi: 10.3390/microorganisms12081653 (PMC11356635; doi:10.3390/microorganisms12081653)
Supplement: Supplementary file 1 [file microorganisms-12-01653-s001.zip]

Archive with 2 entries (2 files):
- Supplemental figures.pdf
- Supplemetary table.pdf
